# Supplementary material for: Lower body kinematic changes induced by anterior cruciate ligament transection: an in vivo three-dimensional analysis in rats
Source: PeerJ. 2026 Mar 23;14:e21016. doi: 10.7717/peerj.21016 (PMC13020435; doi:10.7717/peerj.21016)
Supplement: Supplemental Information 1 [file peerj-14-21016-s001.xlsx]

## Sheet: Sheet1
	week	#	Hipabd Max	Hip abd min=add	Hip abd M-m	Pelvic Max	Pelvic min	Pelvic M-m	Rt Knee Inv	Rt Knee Val	Rt Knee ,Val-Inv	Hip<yz.Max	Hip<yz.min	Hip<yz.M-m	Knee<yz,Max	Knee<yz,min	Knee<yz,M-m	Ankle,<yz Max	Ankle,<yz min	Ankle,<yz M-m
Ctrl	1	1	40.1574	2.50511	37.6523	25.132	-0.775305	25.9073	30.0175	-99.994	130.012	98.1722	78.0199	20.1524	132.046	49.9067	82.1395	128.291	54.8624	73.4286
Ctrl	1	2	28.7279	-8.99384	37.7218	9.17668	-19.0173	28.194	29.293	-73.91	103.203	101.374	82.7994	18.5744	128.099	61.1821	66.9171	151.095	66.4392	84.6562
Ctrl	1	3	40.1332	4.98116	35.152	11.3094	-17.7022	29.0115	25.9883	-58.4792	84.4675	109.333	86.8541	22.4791	119.186	43.7027	75.4837	116.5	48.8962	67.6034
Ctrl	1	4	34.5237	-6.25795	40.7817	4.19164	-26.909	31.1007	22.4962	-51.7388	74.235	96.8081	80.9862	15.8218	113.352	41.6384	71.7136	115.245	52.9344	62.3102
ACLT	1	5	50.054	16.6314	33.4226	19.4299	-10.0887	29.5186	32.8939	-19.118	52.0119	96.74	71.3272	25.4128	104.314	45.6707	58.6434	103.21	40.761	62.449
ACLT	1	6	58.3917	12.688	45.7037	19.9031	-10.6342	30.5373	28.7275	-56.6944	85.4219	105.839	80.8432	24.9958	107.954	45.4746	62.4794	110.473	40.538	69.935
ACLT	1	7	50.4555	-3.74267	54.1982	20.7436	-14.6503	35.3939	29.9641	-15.8938	45.8579	95.7917	64.6708	31.1209	91.3737	36.8231	54.5506	101.174	28.3082	72.8654
ACLT	1	8	37.5846	6.34454	31.24	18.0372	-6.9284	24.9656	29.2197	-19.6658	48.8855	95.108	70.2936	24.8144	114.06	57.2808	56.7794	131.492	63.0374	68.4546
ACLT	1	9	31.0527	-4.81084	35.8635	7.86001	-21.625	29.485	30.4214	-22.198	52.6194	107.292	78.375	28.9166	103.617	51.2723	52.345	122.862	40.2374	82.6246
ACLT	1	10	27.1724	-2.09701	29.2694	18.8101	-11.0552	29.8653	37.3742	-15.074	52.4482	107.844	76.855	30.9894	104.349	49.3492	55	111.993	29.9484	82.045
Ctrl	2	11	29.7977	2.73744	27.0603	14.2807	-7.32515	21.6059	37.9212	-53.6704	91.5916	104.335	84.3646	19.9708	131.818	60.0018	71.8158	111.584	40.21	71.3736
Ctrl	2	12	38.3916	-10.0234	48.415	8.63674	-21.7358	30.3726	29.8236	-117.138	146.961	111.387	85.951	25.4356	136.248	67.063	69.1852	131.206	59.9852	71.221
Ctrl	2	13	40.3751	3.17565	37.1994	11.8318	-15.8135	27.6453	28.269	-80.2268	108.496	105.527	80.925	24.6018	126.285	49.3848	76.9002	131.517	55.0848	76.432
Ctrl	2	14	37.096	-1.18678	38.2828	8.68181	-18.3725	27.0543	29.3004	-51.4812	80.7816	92.5984	70.8498	21.7486	121.266	48.64	72.6264	131.74	55.3752	76.3644
ACLT	2	15	34.092	-2.36572	36.4577	6.21827	-21.6855	27.9037	25.2252	-48.1918	73.417	101.339	84.7704	16.5682	116.119	46.2586	69.86	153.61	67.48	86.13
ACLT	2	16	29.7145	-0.803991	30.5185	5.9583	-22.118	28.0763	26.2224	-67.3832	93.6056	107.713	88.5618	19.3047	126.813	54.1098	72.703	102.478	34.321	68.1574
ACLT	2	17	43.9746	5.27875	38.6958	14.7313	-14.4708	29.2021	30.7866	-32.7168	63.5034	116.153	90.4348	25.7184	109.269	45.2398	64.029	124.421	45.1628	79.2578
ACLT	2	18	30.9002	1.92848	28.9717	10.2715	-13.193	23.4645	27.2117	-20.6313	38.2744	108.692	85.0132	23.6785	115.511	50.7385	64.7725	104.78	26.9556	77.8242
ACLT	2	19	31.9147	2.23649	29.6782	14.4481	-11.5472	25.9953	34.4776	-33.8196	68.2972	110.873	81.548	29.3246	117.222	51.4738	65.748	99.958	34.1015	65.8565
ACLT	2	20	47.0338	4.48111	42.5527	10.8171	-7.26807	18.0852	26.0948	-76.7458	102.841	110.747	80.8336	29.9132	117.549	47.4944	70.0544	121.411	48.4602	72.9506
Ctrl	4	21	35.1692	4.70607	30.4631	11.6434	-18.1145	29.7579	24.8694	-61.5748	86.4442	104.117	81.9376	22.1798	115.312	47.544	67.768	139.72	47.2244	92.4958
Ctrl	4	22	37.2983	0.634351	36.664	9.35133	-21.6416	30.9929	24.3762	-64.3564	88.7326	103.498	83.774	19.724	118.774	50.6418	68.1322	138.4	51.7876	86.6128
Ctrl	4	23	30.3988	-1.47157	31.8704	12.9922	-12.7796	25.7718	25.9828	-53.5852	79.568	98.0292	78.2912	19.738	120.9	52.202	68.6978	146.693	52.7976	93.895
Ctrl	4	24	39.3787	-1.36581	40.7445	4.57736	-27.59	32.1673	30.5098	-49.6192	80.129	105.576	83.937	21.9385	121.589	56.4196	65.1698	130.353	60.3098	70.0434
ACLT	4	25	33.5631	-2.73998	36.3031	9.97963	-18.3696	28.3492	26.441	-97.1994	123.64	105.736	84.241	21.4954	131.604	54.542	77.062	122.718	54.6288	68.0894
ACLT	4	26	36.2302	-0.338488	36.5686	19.0059	-10.9446	29.9505	28.673	-39.2854	67.9584	92.7042	73.216	19.4882	113.732	56.3842	57.3474	110.011	43.2984	66.7128
ACLT	4	27	31.2167	3.31962	27.8971	15.3102	-7.59675	22.9069	44.8484	-26.0874	70.9358	92.1094	70.0966	22.0128	110.938	51.5702	59.3676	127.802	38.0838	89.7182
ACLT	4	28	27.6369	-10.8578	38.4947	-1.02489	-28.6965	27.6716	22.5978	-51.39	73.9878	102.672	84.5836	18.0884	115.029	54.116	60.9132	124.594	57.5422	67.0516
ACLT	4	29	46.3664	1.06923	45.2972	9.73644	-22.197	31.9334	23.7328	-54.8472	78.58	102.544	87.0822	15.4614	115.656	50.4746	65.1818	118.291	50.775	67.5164
ACLT	4	30	47.0338	4.48111	42.5527	10.8171	-7.26807	18.0852	21.8014	-61.3448	83.1462	105.221	79.5626	25.6584	112.503	48.0532	64.4502	127.277	53.7634	73.514
Ctrl	8	31	27.9084	-4.63381	32.5422	7.05241	-19.2998	26.3522	29.2854	-76.6346	105.92	97.6676	76.8752	20.7924	134.443	66.4322	68.0112	149.164	71.7294	77.4348
Ctrl	8	32	35.1247	-1.26913	36.3938	16.8904	-15.4342	32.3245	30.7256	-106.708	137.433	102.701	79.763	22.745	126.581	50.9378	75.6436	136.333	51.067	85.2656
Ctrl	8	33	26.807	-5.00158	31.8085	10.5601	-17.6973	28.2574	30.7694	-63.6188	94.3882	102.079	77.8436	24.235	127.699	64.366	63.333	144.88	48.786	96.0944
Ctrl	8	34	31.383	-1.24006	32.6231	7.67451	-18.8822	26.5567	32.5308	-77.737	110.268	97.9762	75.658	22.3182	136.799	72.3728	64.4258	142.425	65.0274	77.3972
ACLT	8	35	32.3662	-5.28645	37.6527	0.543979	-21.1278	21.6718	18.7612	-53.5084	72.2696	80.9752	62.3174	18.6578	108.503	43.1828	65.3198	132.593	44.6178	87.975
ACLT	8	36	38.8733	-8.63711	47.5104	9.31583	-18.2936	27.6094	18.343	-43.2056	61.5486	99.577	83.5826	15.9944	105.767	43.432	62.3346	149.053	61.3798	87.673
ACLT	8	37	35.0164	-2.90977	37.9261	0.326876	-20.4738	20.8007	20.1574	-40.1168	60.2742	101.996	84.4126	17.5838	105.52	45.7012	59.819	133.751	48.6368	85.114
ACLT	8	38	22.3676	-13.2943	35.6619	-4.69287	-33.0422	28.3493	21.6106	-50.3626	71.9732	101.078	81.0578	20.0202	115.057	50.9598	64.0968	117.908	45.6956	72.212
ACLT	8	39	37.4564	-8.13717	45.5936	9.40181	-22.24	31.6418	24.4587	-83.3004	102.867	105.151	83.5998	21.5512	119.388	45.366	74.0222	108.875	36.6616	72.2138
ACLT	8	40	36.1262	-5.37183	41.498	15.4973	-13.5725	29.0698	31.3956	-104.908	136.304	97.481	75.056	22.425	129.741	59.005	70.7362	129	56.3608	72.639
